# Supplementary material for: Hypoalbuminemia is a frequent marker of increased mortality in cardiogenic shock
Source: PLoS One. 2019 May 16;14(5):e0217006. doi: 10.1371/journal.pone.0217006 (PMC6522037; doi:10.1371/journal.pone.0217006)
Supplement: S1 Dataset — (XLSX) [file pone.0217006.s002.xlsx]

## Sheet: CardShock albumin data
pat	CardShockScore	IABP_II_SCORE	CONF_INC	AGE	ETIO_ACS	LVEF	eGFR_0h	Lactate_0h	Death90d	Days_alive_90d	OLIGURIA	INC_SYST	INC_DIAS	INC_MEAN	BD_SEX	BMI	HIST_CORON_ART_DIS	HIST_MI	HIST_CABG	HIST_MI_CABG	HIST_EF40	HIST_DM	HIST_SMOKER	HIST_EX_SMOKER	LAB_HB	LAB_LEUC	NTproBNP0h	CRP0h	CRP72h	ALAT0h	AFOS0h	AFOS72h	ALB0h	ALB12h	ALB24h	ALB36h	ALB48h	ALB72h	CVP0h	CVP12h	CVP24h	CVP36h	CVP48h	CVP72h	CON_MED_BB	CON_MED_ACE	CON_MED_ATR	CON_MED_CaCB	XRAY_LU_ODEM
1	3	0	1	65.2	1	30	100.156	1.3	0	90	0	72	#NULL!	#NULL!	1	27.7551	0	0	0	0	0	0	0	0	115	10.1	1069	117.9	151.1	66.2	63	60.8	27.5	26.6	27	26.7	25.5	25.4	21	19	#NULL!	#NULL!	#NULL!	18	0	0	0	0	0
2	4	1	1	57	1	35	96.2714	2.3	1	69	0	70	30	43	1	23.3747	0	0	0	0	0	0	1	0	141	14.2	168.1	1.1	151.3	114.6	93.7	56	33.3	33.8	29.7	28.3	24.2	23.1	15	22	11	16	15	15	0	0	0	0	0
3	0	#NULL!	0	62.9	0	68	112.728	0.9	0	90	0	85	46	59	0	27.5482	0	0	0	0	0	0	0	0	108	12.5	528.2	40.5	#NULL!	48.8	53.9	#NULL!	27.4	#NULL!	#NULL!	#NULL!	#NULL!	#NULL!	15	#NULL!	#NULL!	#NULL!	#NULL!	#NULL!	0	0	0	0	1
4	3	#NULL!	0	60.5	0	15	36.5508	3.2	0	90	1	80	40	53	1	27.7447	0	0	0	0	1	0	0	0	128	11.3	1708	20.5	#NULL!	49.3	59.2	#NULL!	30.2	#NULL!	#NULL!	#NULL!	#NULL!	#NULL!	#NULL!	#NULL!	#NULL!	#NULL!	#NULL!	#NULL!	1	1	0	0	0
5	5	6	1	60.8	1	60	43.4337	10.2	0	90	1	73	46	55	1	27.5482	0	0	0	0	0	0	1	0	118	12.5	2500	36.3	#NULL!	128.8	75.8	#NULL!	20.1	#NULL!	#NULL!	#NULL!	#NULL!	#NULL!	#NULL!	#NULL!	#NULL!	#NULL!	#NULL!	#NULL!	0	0	0	0	#NULL!
6	3	#NULL!	0	55.9	0	20	23.2616	1.6	0	90	1	60	41	47	0	31.7739	0	0	0	0	1	0	0	1	112	14.1	19205	154.9	90.9	10.8	68.5	62.7	20.5	20.7	19.4	17.7	19.4	18.5	#NULL!	#NULL!	#NULL!	#NULL!	#NULL!	#NULL!	1	1	0	0	0
7	4	1	0	54.8	1	35	71.0527	4.4	0	90	0	76	48	57	1	25.8264	0	0	0	0	0	0	1	0	138	14.8	242.5	12.7	#NULL!	120.9	30.5	#NULL!	21.3	26.9	21.9	22.1	21.4	#NULL!	#NULL!	13	17	15	23	#NULL!	0	0	0	0	0
8	4	3	1	75	1	27	54.4729	1.4	0	90	1	80	#NULL!	#NULL!	1	26.1224	0	0	0	0	0	0	1	0	167	13.7	3190	34.5	353.4	57	150.2	121.1	30.9	27.6	26.7	26.3	26	28.6	#NULL!	#NULL!	#NULL!	#NULL!	#NULL!	#NULL!	0	0	1	0	0
9	5	2	0	86.2	1	35	40.5366	2.6	0	90	1	79	48	57	0	27.3437	0	0	0	0	0	1	0	0	120	14.5	26195	17.4	#NULL!	16.6	19.4	#NULL!	28.7	25	#NULL!	24.9	#NULL!	#NULL!	#NULL!	#NULL!	#NULL!	#NULL!	#NULL!	#NULL!	1	1	0	0	0
10	3	3	0	68	1	30	85.748	3.5	1	5	0	60	40	46.6667	0	29.7056	0	0	0	0	0	1	0	0	112	14.4	9657	44.5	91.1	24.4	49	49.5	26.5	23.5	24.5	23	22.9	22.9	#NULL!	#NULL!	#NULL!	#NULL!	#NULL!	#NULL!	0	1	0	1	1
11	3	3	0	70	1	37	101.12	2.2	0	90	1	86	52	63	1	38.3687	0	0	0	0	0	1	0	0	112	11.6	942.3	4.8	#NULL!	15.7	34.5	#NULL!	27.1	25.8	23.7	18.9	26.3	#NULL!	#NULL!	#NULL!	#NULL!	#NULL!	#NULL!	#NULL!	1	1	0	1	0
12	7	#NULL!	1	66	1	30	45.1757	6.4	1	1	1	66	45	52	1	32.6531	1	0	1	1	0	0	0	#NULL!	133	21.1	25211	35.1	#NULL!	62.2	29.5	#NULL!	26.7	26	#NULL!	#NULL!	#NULL!	#NULL!	#NULL!	16	#NULL!	#NULL!	#NULL!	#NULL!	1	1	0	0	0
13	2	#NULL!	1	61	0	19	67.2269	1.3	0	90	0	95	#NULL!	#NULL!	1	30.8642	0	0	0	0	0	0	0	0	162	23.9	1353	39.8	#NULL!	19.5	44.5	#NULL!	33.7	28.4	26.8	27.2	28.5	#NULL!	16	9	11	10	10	#NULL!	1	1	0	0	1
14	5	#NULL!	0	83.4438	1	42	13.6813	1.7	1	3	1	91	42	58.3333	0	26.5625	1	1	1	1	0	1	0	0	85	13.5	70000	222.2	#NULL!	12.2	55.7	#NULL!	25.6	20.8	24.3	22.3	23.2	#NULL!	#NULL!	#NULL!	#NULL!	#NULL!	#NULL!	#NULL!	1	0	1	0	0
15	4	2	1	66.7096	1	17	61.3995	2.3	1	1	1	90	45	45	0	20.5693	0	0	0	0	0	0	0	0	95	13.9	12294	83.8	#NULL!	119.8	52.2	#NULL!	17.8	13.1	10.5	10	#NULL!	#NULL!	13	17	17	15	#NULL!	#NULL!	0	0	0	0	0
16	4	1	0	84	1	27	61.502	2.8	1	7	1	80	40	53.3333	1	24.1633	0	0	0	0	0	0	#NULL!	#NULL!	132	15.6	1883	0.4	205.6	9.6	77.8	55.4	39.1	31.4	30.7	21.7	23.7	20.7	#NULL!	#NULL!	#NULL!	19	15	14	0	0	0	0	0
17	5	2	1	73.2849	1	23	41.1268	3.3	1	3	1	80	63	73	1	22.7204	0	0	0	0	0	0	1	0	149	12.9	6797	14.7	276.9	54	57.9	86.2	32.1	25.7	26.1	22.3	24	24.4	#NULL!	12	18	10	11	#NULL!	0	0	0	0	0
18	5	4	1	69.5233	1	50	44.0713	5	1	2	1	80	60	53	1	25.5354	0	0	0	0	0	0	0	0	145	6.9	171.4	0.4	#NULL!	106.8	44.4	#NULL!	30.2	25.5	20.7	21.8	#NULL!	#NULL!	#NULL!	#NULL!	9	12	#NULL!	#NULL!	1	0	0	0	0
19	2	3	0	78.0685	1	50	66.6009	1.2	0	90	0	81	60	67	1	32.6531	0	0	0	0	0	0	0	0	113	6.3	680.7	6.4	#NULL!	20.7	78	#NULL!	39	29.7	42	#NULL!	#NULL!	#NULL!	#NULL!	#NULL!	#NULL!	#NULL!	#NULL!	#NULL!	1	0	1	1	0
20	0	#NULL!	0	66.5836	0	45	71.279	0.9	0	90	0	85	55	66	1	29.3878	0	0	0	0	0	0	1	0	140	8.1	4914	40.1	66.6	26.1	52.5	34.7	18.9	22.4	21.7	20.8	20.6	14.6	#NULL!	#NULL!	#NULL!	#NULL!	#NULL!	#NULL!	0	0	0	0	1
21	4	0	1	68.3589	1	30	66.9715	0.8	1	9	0	81	45	57	1	25.5102	1	1	0	1	1	0	0	0	109	11.2	3914	53.5	267.2	45.9	93.4	94	21.4	18	13.2	#NULL!	19.2	21.8	8	6	6	6	9	9	1	1	1	0	1
22	#NULL!	0	#NULL!	46.9342	1	47	96.3405	1	0	90	#NULL!	85	50	61.6667	1	#NULL!	0	0	0	0	0	0	1	0	137	10.8	89.4	4	#NULL!	16.2	65.5	#NULL!	31.1	30.3	23.4	27.6	#NULL!	#NULL!	#NULL!	#NULL!	#NULL!	#NULL!	#NULL!	#NULL!	0	0	0	0	0
23	1	0	0	55.5863	1	50	88.087	0.8	0	90	0	63	44	50	1	21.4844	0	0	0	0	0	0	1	0	136	19.6	100.3	1.7	#NULL!	17.1	57.4	#NULL!	37.2	41.9	#NULL!	#NULL!	#NULL!	#NULL!	#NULL!	#NULL!	#NULL!	#NULL!	#NULL!	#NULL!	0	0	0	0	0
24	8	6	1	81.6493	1	20	22.2497	9.8	1	3	1	80	56	64	1	#NULL!	0	0	0	0	0	0	0	0	124	8.4	31678	64.7	#NULL!	870.8	118.1	#NULL!	25.1	26	24.5	23.5	22.8	#NULL!	#NULL!	#NULL!	#NULL!	#NULL!	#NULL!	#NULL!	0	0	0	0	0
25	5	0	1	65.9288	1	20	92.9834	2.1	0	90	1	85	54	65	1	21.6049	1	1	0	1	0	0	0	1	135	12.5	28019	78.6	64.4	133.5	61.3	45.2	31	30.3	27.6	26.6	26.3	22.2	#NULL!	#NULL!	#NULL!	#NULL!	#NULL!	#NULL!	0	0	0	0	1
26	1	#NULL!	0	63.7288	0	36	104.547	0.5	0	90	0	85	42	60	0	35.5556	0	0	0	0	0	0	1	0	132	6.8	11383	0.8	#NULL!	27.2	33.3	#NULL!	29.2	32.8	29.3	#NULL!	#NULL!	#NULL!	#NULL!	#NULL!	#NULL!	#NULL!	#NULL!	#NULL!	0	0	0	0	1
27	5	4	0	78	1	30	56.3367	1.6	0	90	0	85	55	65	1	#NULL!	1	1	0	1	0	0	1	0	124	20.2	21627	78.3	6.4	39.7	61.4	71.3	28.1	24.8	22.3	22.6	24.6	27.1	#NULL!	#NULL!	#NULL!	#NULL!	#NULL!	#NULL!	1	0	0	0	0
28	1	0	0	48.9397	1	60	64.0431	1.5	0	90	0	83	58	70	1	26.6335	0	0	0	0	0	0	1	0	116	17.3	7649	81.2	#NULL!	1219.4	50.7	#NULL!	25.8	#NULL!	#NULL!	#NULL!	#NULL!	#NULL!	#NULL!	#NULL!	#NULL!	#NULL!	#NULL!	#NULL!	0	0	0	0	0
29	5	4	1	56.4055	1	30	45.5384	3.7	0	90	#NULL!	80	40	54	1	28.9461	0	0	0	0	1	0	0	#NULL!	161	13.5	158.6	0.6	170.2	503.9	59.3	47.9	30.7	#NULL!	22.8	23	23	21.9	#NULL!	#NULL!	#NULL!	#NULL!	#NULL!	#NULL!	0	0	0	0	0
30	6	#NULL!	1	82.3973	0	50	26.905	3.1	0	90	0	85	45	57	1	21.9713	1	1	0	1	0	1	0	1	136	5.6	8904	156.9	121	19.2	19.4	27.8	23.9	23.6	24.1	21.2	22.4	22.9	#NULL!	#NULL!	12	12	14	15	0	1	0	0	0
31	5	0	1	70.1918	1	17	87.7511	2.7	0	90	0	88	45	53	1	26.2346	1	1	0	1	1	1	0	1	101	14.3	19129	38.9	#NULL!	6.6	58.9	#NULL!	21.8	23.6	22.3	#NULL!	#NULL!	#NULL!	#NULL!	#NULL!	#NULL!	#NULL!	#NULL!	#NULL!	1	1	0	0	1
32	2	#NULL!	1	39.389	0	25	127.103	1.1	0	90	0	75	40	51.6667	0	19.7232	0	0	0	0	0	0	0	0	133	20.7	468.7	0.5	6.5	39.9	37.4	26.9	23.6	26.2	25.8	23	28	22.2	#NULL!	9	9	9	4	1	0	0	0	0	1
33	2	#NULL!	1	58.0027	0	17	125.755	0.9	0	90	1	92	39	57	1	18.3768	0	0	0	0	0	0	1	0	88	11.2	2475	235.8	116.5	16.6	72.9	59.7	25.9	24.9	23.2	23.2	25.5	19.1	12	11	9	13	12	9	0	0	0	0	0
34	3	1	1	58.7014	1	37	65.9904	1.3	1	86	0	75	30	45	1	25.42	1	0	0	0	0	1	1	0	86	12.4	24493	246.5	163.1	20.9	88.1	101	17.4	16	17.2	18.8	19.7	16	9	10	13	17	16	10	1	0	0	0	1
35	5	5	1	75.3836	1	60	42.2987	5.8	0	90	0	85	50	62	0	32	0	0	0	0	0	0	0	0	117	14.3	381.8	5.4	#NULL!	33.4	72.3	#NULL!	32.2	32.1	32	#NULL!	#NULL!	#NULL!	#NULL!	#NULL!	#NULL!	#NULL!	#NULL!	#NULL!	1	1	0	0	0
36	2	1	0	50.2712	1	20	109.74	1.3	0	90	0	76	58	64	1	32.8466	0	0	0	0	0	0	1	0	127	15.9	2109	45.5	182.4	24.3	77.7	75.4	32.9	29	27.9	24.8	19.7	29.5	#NULL!	13	10	8	7	5	0	1	0	0	0
37	6	0	1	70	1	23	59.9966	2.6	0	90	0	64	41	48.6667	0	28.5375	1	1	0	1	0	0	0	1	97	14.5	773.9	2.9	116.5	63.1	113.3	100.6	26.9	29.3	30.2	24.3	25.1	25.9	#NULL!	#NULL!	17	11	14	13	1	1	0	0	0
38	1	2	0	61	1	43	72.2863	1	0	90	1	60	40	47	1	28.982	0	0	0	0	0	0	0	1	132	9.8	85.7	0.5	#NULL!	29	49	#NULL!	35.1	33.5	33.4	31.7	#NULL!	#NULL!	#NULL!	#NULL!	#NULL!	#NULL!	#NULL!	#NULL!	0	1	0	0	0
39	3	1	1	49.0301	1	15	124.049	1.5	0	90	0	80	53	62	1	27.7551	0	0	0	0	0	1	1	0	140	9.6	2026	6.5	100.5	5.7	37.1	38.9	31.9	23.5	22.5	23.5	18.2	21.1	#NULL!	13	13	10	8	10	0	0	0	0	1
40	#NULL!	#NULL!	#NULL!	59.9918	0	14	110.181	1.5	0	90	0	95	73	80	1	26.5625	0	0	0	0	0	0	1	0	132	9.8	2995	14.2	158.7	84.6	46.4	115.4	33.5	29.6	29.3	31.8	33.1	36.4	16	9	12	9	5	#NULL!	1	0	1	0	0
41	2	#NULL!	0	57.7616	0	40	82.0597	6.1	0	90	1	70	#NULL!	#NULL!	1	30.4218	0	0	0	0	0	1	0	0	145	14.8	4431	11.2	#NULL!	41.6	38.5	#NULL!	35.3	34.2	32.4	30.8	#NULL!	#NULL!	#NULL!	15	8	10	#NULL!	#NULL!	1	1	0	1	0
42	#NULL!	7	1	75.8877	1	#NULL!	7.46196	6.7	1	0	1	80	60	66.6667	1	#NULL!	0	0	0	0	0	1	0	0	109	20.9	28339	4.6	#NULL!	33.4	71.5	#NULL!	30.1	#NULL!	#NULL!	#NULL!	#NULL!	#NULL!	#NULL!	#NULL!	#NULL!	#NULL!	#NULL!	#NULL!	#NULL!	#NULL!	#NULL!	#NULL!	#NULL!
43	4	#NULL!	0	52.3178	0	25	30.9174	14	1	1	1	55	40	45	0	30.9917	0	0	0	0	0	0	0	0	113	18	33471	84	#NULL!	797.5	163.4	#NULL!	37.4	#NULL!	#NULL!	#NULL!	#NULL!	#NULL!	#NULL!	#NULL!	#NULL!	#NULL!	#NULL!	#NULL!	1	0	0	0	0
44	#NULL!	5	1	68.2082	1	#NULL!	33.524	5.2	0	90	1	88	57	67.3333	0	23.8751	0	0	0	0	0	1	1	0	115	19.2	29192	104.2	113.8	2918.4	65.8	126.2	27.8	24.4	23	22.3	20.4	20.1	23	13	16	12	16	17	0	0	0	0	0
45	0	#NULL!	0	72.3699	0	57	60.7294	1.2	0	90	1	80	45	55	0	22.0317	0	0	0	0	0	0	0	0	147	9.2	3385	6.3	#NULL!	19.8	66.2	#NULL!	31.5	30.6	31.6	31.4	#NULL!	#NULL!	#NULL!	#NULL!	#NULL!	#NULL!	#NULL!	#NULL!	1	0	0	0	0
46	5	4	0	62.3507	1	46	14.3779	15	0	90	1	63	35	45	1	32.0503	1	0	0	0	#NULL!	1	0	0	108	22.6	7101	12.4	120.4	83.5	130.7	156.7	31.3	30.3	29.8	22.3	20	23.5	#NULL!	#NULL!	#NULL!	#NULL!	#NULL!	#NULL!	1	0	1	0	0
47	7	6	1	54.537	1	25	22.8592	12	1	0	0	75	42	53	1	31.7418	0	0	0	0	0	1	1	0	127	20.9	9212	202	#NULL!	933.5	36.5	#NULL!	23.6	#NULL!	#NULL!	#NULL!	#NULL!	#NULL!	#NULL!	#NULL!	#NULL!	#NULL!	#NULL!	#NULL!	1	1	0	0	1
48	4	#NULL!	0	92.4575	0	20	31.5343	1.8	1	3	0	83	55	63	0	16.6493	1	1	1	1	1	0	0	0	103	8.3	19452	4.6	#NULL!	20.7	54.1	#NULL!	31.9	#NULL!	#NULL!	#NULL!	#NULL!	#NULL!	#NULL!	#NULL!	#NULL!	#NULL!	#NULL!	#NULL!	1	1	0	0	0
49	3	#NULL!	0	25.9836	0	33	61.9892	8.2	0	90	1	100	50	65	1	32.1402	0	0	0	0	0	0	1	0	112	13.5	6234	92.8	92.2	2959.7	60.8	72.1	27.2	26	23.8	23.5	23.4	22.4	#NULL!	#NULL!	#NULL!	#NULL!	#NULL!	15	0	0	0	0	0
50	3	3	1	74.6658	1	31	70.0089	1.4	0	90	0	102	72	82	1	23.1481	0	0	0	0	0	0	0	0	155	8.9	253.4	1.4	331.9	78	41.8	29.8	37	29.9	28.9	26.5	25.9	22.9	10	8	10	14	12	11	0	0	0	0	0
51	2	1	0	61.0959	1	25	104.532	1.4	0	90	1	73	42	52	1	24.4898	0	0	0	0	0	0	1	0	138	15.2	1360	7	#NULL!	79.4	50.2	#NULL!	32.5	31	31.9	29	28.7	#NULL!	#NULL!	#NULL!	#NULL!	#NULL!	#NULL!	#NULL!	0	0	0	0	0
52	3	0	0	52.937	1	#NULL!	97.495	2.3	0	90	0	83	55	64.3333	1	24.4898	1	1	0	1	0	0	1	0	84	20.2	1581	1120	107.2	50.1	79.3	73.6	29	#NULL!	27.8	25.8	26.6	24.9	#NULL!	#NULL!	#NULL!	#NULL!	#NULL!	#NULL!	0	0	0	0	0
53	5	2	0	80.0301	1	29	67.2105	2.4	0	90	1	95	43	61	0	34.0785	1	1	0	1	0	1	0	1	105	13.8	1751	6	23.8	12.8	85.6	122.3	31.2	28.3	30	30.1	27.8	26.7	#NULL!	#NULL!	19	11	10	9	1	0	1	1	0
54	6	5	0	90.1315	1	19	33.3183	6.7	1	1	1	92	64	74	0	18.4911	0	0	0	0	0	0	0	0	115	10.1	1609	0.1	#NULL!	38.6	60.7	#NULL!	22.1	24.1	#NULL!	#NULL!	#NULL!	#NULL!	#NULL!	#NULL!	#NULL!	#NULL!	#NULL!	#NULL!	1	0	1	0	0
55	5	3	1	76.2301	1	35	61.7948	2.5	0	90	0	96	70	78	0	33.0579	1	0	0	0	0	1	0	1	115	9.2	687.2	3.2	159.9	85.7	69.2	76.3	35.1	30.7	29.2	27.8	25.9	27	13	9	8	10	14	#NULL!	1	1	0	1	0
56	3	2	1	67.6849	1	35	88.8315	1.5	1	4	0	60	40	47	1	24.0317	0	0	0	0	#NULL!	0	1	0	130	16.6	198.4	4	189	73.1	62.3	65	31.3	#NULL!	28.7	28.5	24.5	22.3	8	11	9	9	12	12	0	0	0	0	0
57	0	#NULL!	0	60.926	0	50	98.1646	1.8	0	90	1	88	57	67.3333	0	28.306	0	0	0	0	0	0	0	0	96	0	325.3	25.5	29.7	6.6	46.5	64	23.1	23.4	21.8	23.7	23.8	24.4	#NULL!	#NULL!	#NULL!	#NULL!	#NULL!	#NULL!	0	0	0	0	0
58	3	5	0	61.5507	1	50	104.946	5.3	0	90	1	#NULL!	68	102	1	23.3556	0	0	0	0	0	0	1	0	147	17.8	213	7.1	368.8	410.4	107.8	55.7	41.2	19.9	25.5	27.1	26	14.7	7	12	15	17	15	15	1	0	0	1	0
59	4	2	0	61.4055	1	30	50.1239	2.4	0	90	0	87	54	65	1	25.5922	0	0	0	0	0	1	1	0	122	16.2	30617	200.4	135.5	133	86.1	105.5	25.8	20.6	19.9	19.7	20.8	25.1	#NULL!	#NULL!	#NULL!	#NULL!	#NULL!	#NULL!	1	0	0	0	0
60	2	3	0	66.874	1	60	69.3643	3.1	0	90	1	48	30	36	1	18.5901	0	0	0	0	0	1	0	0	113	17.4	1302	3	#NULL!	28.6	47.8	#NULL!	23.7	#NULL!	#NULL!	#NULL!	#NULL!	#NULL!	#NULL!	#NULL!	#NULL!	#NULL!	#NULL!	#NULL!	0	1	0	0	0
61	1	1	0	73.7151	1	55	97.7753	0.6	0	90	0	85	42	57	1	24.2215	0	0	0	0	0	0	0	0	111	2.9	3977	52.9	#NULL!	9.6	30.3	#NULL!	19.4	22.1	#NULL!	22	16.7	#NULL!	#NULL!	#NULL!	#NULL!	#NULL!	#NULL!	#NULL!	0	0	0	0	1
62	6	5	1	63.7945	1	26	49.2898	7.5	1	3	1	60	30	45	1	32.5577	0	0	0	0	0	1	1	0	116	13.9	819.5	17.8	121.3	101	38.7	95.4	30	26.5	27.7	25	26	29	#NULL!	16	15	15	15	#NULL!	0	0	0	0	0
63	6	6	1	78.2466	1	40	43.3552	8.3	1	5	1	70	35	49	0	33.2986	0	0	0	0	0	0	0	0	116	11	1078	3.4	310.6	65.6	45.7	65.1	25.1	26.5	21.9	22	20.2	20.8	#NULL!	#NULL!	15	16	18	19	0	0	0	1	0
64	5	1	0	63.0521	1	35	57.3949	4.3	0	90	0	95	#NULL!	#NULL!	1	#NULL!	1	0	0	0	0	0	1	0	129	14	4697	32.8	54.9	68.5	153.1	73.9	28.6	27.2	23.8	22.9	26.3	19.7	#NULL!	11	12	10	12	9	0	0	0	1	1
65	5	3	1	63	1	20	70.3995	5.3	0	90	0	65	40	48	1	31.1419	0	0	0	0	0	0	0	1	140	26.8	1229	7.9	54.7	422.2	59.4	38.4	36.2	25.5	33.4	25.6	#NULL!	23.4	11	10	8	12	13	13	0	0	0	0	0
66	6	#NULL!	1	63	1	20	72.1765	7.1	0	90	1	80	49	59	1	#NULL!	1	1	0	1	1	0	0	1	147	9.1	3987	21.2	87.8	35	39.6	37.3	38.6	36.2	33.3	37.8	34.9	32.1	#NULL!	#NULL!	#NULL!	#NULL!	13	#NULL!	1	1	0	0	0
67	2	1	1	66	1	47	96.3713	1.1	0	90	0	55	40	45	1	25.5102	0	0	0	0	0	0	1	0	137	10.43	115.6	0.6	12.6	40.9	43.8	49.6	38.5	36.7	35.5	38.3	38.9	40.3	14	13	15	15	12	12	0	1	0	0	0
68	8	#NULL!	1	79	1	20	29.5286	8.5	1	0	1	85	60	68	0	37.8906	1	1	0	1	0	1	0	0	101	9.99	2501	27.7	#NULL!	31.5	64.5	#NULL!	27.6	#NULL!	#NULL!	#NULL!	#NULL!	#NULL!	#NULL!	#NULL!	#NULL!	#NULL!	#NULL!	#NULL!	1	1	0	0	#NULL!
69	3	0	1	61	1	35	83.6093	1.2	0	90	0	86	48	66	1	28.7274	0	0	0	0	0	0	1	0	170	10.57	871	1.7	208.5	68.2	43.9	48.5	41.5	37.4	39.8	35.9	35.8	31.9	14	13	13	15	16	14	0	0	0	0	0
70	7	#NULL!	1	50	0	15	13.2774	16	1	0	1	65	50	55	1	21.0498	1	1	0	1	1	0	0	1	107	9.32	32610	77.7	#NULL!	1763.1	93.2	#NULL!	29.2	#NULL!	#NULL!	#NULL!	#NULL!	#NULL!	17	19	#NULL!	#NULL!	#NULL!	#NULL!	1	0	0	0	0
71	5	#NULL!	1	65	1	25	75.924	3.1	0	90	0	60	30	40	1	22.8571	1	1	0	1	0	1	1	0	125	12.68	2782	22.8	#NULL!	10.8	43.4	#NULL!	33.9	#NULL!	#NULL!	#NULL!	#NULL!	#NULL!	14	#NULL!	#NULL!	#NULL!	#NULL!	#NULL!	0	0	0	0	0
72	7	2	1	64	1	30	18.5216	2.4	1	16	1	60	30	40	1	30.6689	1	1	1	1	1	0	0	1	87	11.24	62386	54.2	314.1	32.1	64.5	55.5	33.1	30.7	28.8	26.2	27.2	24.2	16	15	16	17	15	18	1	0	0	1	0
73	9	#NULL!	1	80	1	35	18.4301	8.7	1	8	1	70	40	50	1	25.763	1	1	1	1	1	1	0	1	137	18.77	31498	69.6	#NULL!	175.5	57.9	#NULL!	30.6	32.1	31	26.7	26.1	#NULL!	14	13	12	11	11	11	1	0	0	0	0
74	5	1	1	67	1	30	77.9613	4.6	0	90	1	77	48	58	1	26.5731	0	0	0	0	0	1	1	0	149	21.63	1077	13.9	166	41.1	73.4	59.1	35.4	36.8	35.6	34.4	31.3	28.5	14	13	#NULL!	12	13	11	0	1	0	0	0
75	4	#NULL!	1	62	1	40	54.9446	2.3	0	90	0	70	40	50	1	32.4074	0	0	0	0	0	0	1	0	205	10.69	146.2	4.8	276.3	106.3	66.1	45.7	35.3	37.8	32.8	29.7	27.6	27.1	13	12	13	#NULL!	14	#NULL!	1	1	1	0	0
76	6	4	1	84	1	20	44.8279	2.2	0	90	0	76	54	61	1	27.5482	0	0	0	0	0	1	0	1	110	13.12	4322	196.7	168.4	21	53.2	53.8	30.8	27.6	25	26.9	27	26.2	#NULL!	#NULL!	#NULL!	14	#NULL!	#NULL!	0	0	1	0	0
77	5	3	1	76	1	50	28.0399	1.8	0	90	1	65	40	48	0	29.7211	0	0	0	0	0	0	0	0	111	12.8	2426	27.3	78.4	514.9	122.1	74.1	35.2	33.3	29.1	31.4	30.3	30.7	#NULL!	#NULL!	#NULL!	#NULL!	#NULL!	#NULL!	0	0	0	1	0
78	3	0	1	48	1	25	75.4221	1.8	0	90	0	84	53	63	1	24.6914	0	0	0	0	0	0	1	0	122	18.75	7204	47.7	41.9	27.6	67.5	74	29.2	33.8	33.4	31.7	34.5	37.4	#NULL!	#NULL!	#NULL!	#NULL!	#NULL!	#NULL!	0	0	0	0	1
79	7	#NULL!	1	83	1	40	49.8904	4.9	1	3	1	50	35	40	1	26.5731	1	1	0	1	0	1	0	1	105	12.62	1791	26.3	#NULL!	8.9	48.9	#NULL!	28.7	27.9	26.4	20.5	23.7	#NULL!	13	#NULL!	15	#NULL!	#NULL!	#NULL!	1	0	1	0	1
80	5	3	1	85	1	45	29.5368	2.8	1	1	1	60	40	47	0	22.9421	0	0	0	0	0	0	0	0	139	9.51	3706	1.9	#NULL!	123.7	59.6	#NULL!	29.6	35.1	#NULL!	#NULL!	#NULL!	#NULL!	12	#NULL!	#NULL!	#NULL!	#NULL!	#NULL!	0	0	0	0	0
81	4	4	1	81	1	50	85.6598	2.4	0	90	1	68	53	58	1	25.8166	0	0	0	0	0	0	0	1	138	11.7	140.5	1.4	18.7	18.8	65.1	53.7	37.1	34	31.5	30.5	30.9	28.3	12	#NULL!	#NULL!	13	#NULL!	#NULL!	0	0	1	1	0
82	5	2	1	70	1	50	61.6579	6.1	1	20	1	69	43	51	1	28.4005	1	1	1	1	0	0	0	1	144	14.83	10117	3.9	12.3	41.9	93.4	71.9	31.5	31.7	31.6	31.1	#NULL!	30.3	10	#NULL!	#NULL!	12	#NULL!	#NULL!	1	1	0	0	0
83	3	2	1	36	1	34	98.2773	0.9	0	90	1	88	44	59	1	#NULL!	0	0	0	0	0	0	1	0	104	9.93	133	0.2	190.3	23.5	38.1	59.6	30.9	33.1	32.1	31.7	28.6	28.8	12	14	12	10	9	8	0	0	0	0	1
84	5	#NULL!	1	76	0	40	39.4966	2.9	1	48	1	75	52	60	0	23.4375	1	1	1	1	0	1	0	0	147	20.45	7487	75.9	87.5	10.9	90.7	74.4	26.4	21.2	24.9	29.6	27	24.5	#NULL!	#NULL!	#NULL!	#NULL!	#NULL!	6	0	0	0	1	1
85	4	#NULL!	1	42	0	20	65.8553	7	1	73	1	90	60	80	1	25.7117	1	0	0	0	1	0	1	0	100	8.34	7619	10	60.4	287.6	64.5	78.9	24.9	27.4	21.8	28.3	30.9	30	#NULL!	#NULL!	#NULL!	10	5	4	1	0	1	0	0
86	3	#NULL!	1	44	1	55	95.5561	2.3	1	66	1	55	32	40	1	25.5102	0	0	0	0	0	1	1	0	140	19.02	162.5	7.4	231.6	53.3	80.7	72.7	35.6	30.4	31.9	30.8	25.6	21.5	#NULL!	10	8	8	8	9	0	0	0	0	0
87	3	1	0	51	1	45	58.7708	2.1	0	90	1	60	35	43	1	29.3878	0	0	0	0	0	0	1	0	136	22.9	443.4	72.8	#NULL!	87.8	97.1	#NULL!	34.2	35.7	30.6	#NULL!	#NULL!	#NULL!	#NULL!	9	7	6	#NULL!	#NULL!	0	0	0	0	0
88	4	#NULL!	1	62	0	23	43.0691	3.8	0	90	0	63	39	59	1	25.6489	0	0	0	0	0	0	0	1	177	14	6278	8.4	157.7	14.1	60.8	53.5	34	34.7	33.1	32.2	24.6	30.3	#NULL!	#NULL!	#NULL!	#NULL!	#NULL!	#NULL!	1	1	0	0	1
89	2	2	1	53	1	60	60.9583	0.8	0	90	0	80	52	61	1	26.7299	0	0	0	0	0	0	0	0	144	17.21	149.3	5	9.2	18.8	30.7	89.2	30.3	31.8	31.9	33.2	31.7	33.7	#NULL!	#NULL!	#NULL!	#NULL!	#NULL!	#NULL!	0	1	0	0	0
90	3	#NULL!	0	66.3014	0	65	26.4567	2.5	0	90	1	88	50	63	1	27.5087	0	0	0	0	0	0	0	1	147	20	15336	232.9	105.5	1799.8	55.2	70.9	33.8	34.8	#NULL!	34.9	32.3	33	18	8	6	6	5	#NULL!	0	0	0	0	1
91	1	1	0	42.1671	1	42	102.603	1.2	0	90	0	75	52	58	1	23.6614	0	0	0	0	0	0	1	0	148	14.64	43.7	2.1	170.1	30.7	44	53.1	40.5	38.9	33.3	33.3	32.1	31.2	#NULL!	#NULL!	#NULL!	#NULL!	#NULL!	#NULL!	0	0	0	0	0
92	7	#NULL!	1	82	0	10	9.8617	12	0	90	1	84	64	71	1	28.6288	0	0	0	0	0	0	0	1	134	21	32784	114.1	84.3	456	109.3	125	36.4	32.5	32.7	32.7	31.2	30.2	#NULL!	18	11	11	12	#NULL!	0	1	0	0	0
93	1	#NULL!	0	63	1	50	62.5968	1.4	0	90	1	85	42	57	1	26.0617	0	0	0	0	0	0	1	0	139	12.32	9715	39.4	#NULL!	10.8	58.2	#NULL!	35.4	36.6	#NULL!	#NULL!	#NULL!	#NULL!	#NULL!	#NULL!	9	10	11	11	0	0	0	0	0
94	5	#NULL!	1	44	0	35	109.244	4.4	0	90	1	69	40	50	0	23.0469	1	1	0	1	1	0	1	0	142	8.45	8098	6.4	332.2	8.4	47.4	72	29.7	#NULL!	27.8	28.3	26.2	27.7	11	8	5	#NULL!	#NULL!	#NULL!	1	1	0	0	0
95	5	#NULL!	1	60	1	10	74.6528	18	1	19	1	80	40	53	1	26.1224	0	0	0	0	0	0	1	0	52	14.04	3604	18.9	53.1	149.7	60.9	56.6	26.7	26.3	26.3	23.6	22.5	22.4	19	14	15	17	12	#NULL!	0	0	0	0	1
96	4	1	1	55	1	15	98.1665	2	1	5	1	85	40	55	1	24.2215	1	0	0	0	0	0	1	0	162	18.11	1921	24.6	#NULL!	37.4	81	#NULL!	39.7	31.6	32.1	#NULL!	#NULL!	#NULL!	14	10	8	11	12	12	0	0	0	0	1
97	7	6	1	78	1	8	51.6738	8.3	1	2	1	75	42	53	1	28.0428	0	0	0	0	0	1	1	0	110	9.3	6432	44.1	#NULL!	35.5	84.3	#NULL!	17.1	19.4	19.8	#NULL!	#NULL!	#NULL!	20	#NULL!	#NULL!	#NULL!	#NULL!	#NULL!	0	0	0	1	1
98	5	6	1	85	1	40	87.3819	11.8	1	1	1	70	55	57	0	24.0346	0	0	0	0	0	0	0	0	116	14.26	198.6	0.8	#NULL!	88.2	30.2	#NULL!	22.2	#NULL!	#NULL!	#NULL!	#NULL!	#NULL!	#NULL!	#NULL!	#NULL!	#NULL!	#NULL!	#NULL!	0	0	0	0	1
99	5	#NULL!	1	83	1	47	55.6355	3.1	1	9	1	75	40	52	1	30.8594	1	0	0	0	0	0	0	0	118	4.66	1599	2.4	243.9	10.2	85.1	60	36.3	31.5	29.7	28.3	26.9	23.6	13	9	7	9	14	12	0	0	1	0	0
100	7	#NULL!	1	79	1	8	33.5129	5.6	1	0	1	60	30	40	1	27.6817	0	0	0	0	0	1	1	0	75	9.65	28396	110.3	#NULL!	90.1	46.7	#NULL!	21.1	#NULL!	#NULL!	#NULL!	#NULL!	#NULL!	#NULL!	#NULL!	#NULL!	#NULL!	#NULL!	#NULL!	0	1	0	0	0
101	3	1	0	73	1	30	69.9131	3.3	1	6	1	70	44	53	1	27.5482	1	0	0	0	0	0	0	1	141	15.12	528.5	0.6	241.3	53.9	42.6	29.7	23.7	27.8	26.5	23.7	23.1	21.2	10	10	12	11	#NULL!	12	0	0	0	0	0
102	3	1	0	48	1	25	108.007	2.6	0	90	1	72	45	53	1	25.4028	0	0	0	0	0	0	1	0	153	24.9	135.2	6.4	126.3	52.8	81.3	58.2	35.3	31.8	30.7	28.8	28.6	22.7	#NULL!	#NULL!	#NULL!	#NULL!	#NULL!	#NULL!	0	0	0	0	0
103	2	0	0	71	1	20	85.4341	1.9	0	90	0	60	40	50	1	26.1224	0	0	0	0	0	0	0	0	141	14.39	72.7	4.8	211.6	75.8	74.2	68.5	29.7	35.4	34.6	29.6	23.1	28.1	#NULL!	#NULL!	#NULL!	#NULL!	#NULL!	#NULL!	1	0	0	0	0
104	3	1	1	49	1	15	103.536	1.5	0	90	0	75	55	61	1	27.7778	0	0	0	0	0	0	1	0	168	9.22	75.4	3.7	115.4	45.9	58.5	40.2	32.8	30.2	32.5	29.3	28.9	22.6	30	14	10	7	11	7	0	0	0	0	1
105	4	1	1	66	1	45	83.0531	3.2	0	90	0	85	45	58	1	26.1224	1	1	0	1	0	1	1	0	143	12.25	668.5	1.7	277.9	43	94.5	67.2	38.7	30	29.2	26.9	24.7	23.7	#NULL!	#NULL!	#NULL!	#NULL!	7	10	1	1	0	0	0
106	5	2	1	79	1	40	32.1932	1.2	0	90	0	80	40	55	0	23.0469	1	1	0	1	0	0	0	0	122	9.84	1860	145.5	303.2	222	141.5	132.6	24.4	28.6	27.9	27.1	23.8	25.9	#NULL!	#NULL!	#NULL!	#NULL!	#NULL!	#NULL!	0	1	0	0	0
107	4	#NULL!	1	63	0	18	43.2733	2.5	0	90	0	86	43	58	0	24.977	0	0	0	0	1	0	0	0	112	10.09	1501	211.5	38.9	6.5	78.2	59.8	30.9	29.5	29	27.4	29.6	29.1	7	9	11	7	12	6	1	0	1	0	0
108	6	#NULL!	1	62	1	25	14.6061	3.3	1	3	1	80	30	47	1	39.4531	0	0	0	0	0	1	0	0	154	30.34	32983	375.6	#NULL!	66.1	55.1	#NULL!	22.5	#NULL!	#NULL!	#NULL!	#NULL!	#NULL!	30	18	17	20	17	15	0	0	1	0	1
109	6	1	1	73	1	25	57.9206	3.4	1	29	0	65	45	55	0	29.2969	1	1	1	1	0	1	0	0	110	7.1	1611	1.5	309.6	107.6	52.8	158.4	27.3	29.8	30.7	28.6	29.3	24.3	#NULL!	#NULL!	#NULL!	#NULL!	#NULL!	8	1	0	0	0	1
110	2	0	1	51	1	45	107.08	1.8	0	90	0	75	45	55	1	22.8571	0	0	0	0	0	0	1	0	109	14.08	40.4	1.7	34.1	62.5	62.4	67.2	33.5	30	35.2	30.4	35.2	36.1	#NULL!	#NULL!	#NULL!	#NULL!	#NULL!	#NULL!	0	0	0	0	0
111	5	3	1	87	1	35	77.1504	2.7	1	17	1	80	40	55	1	25.5354	0	0	0	0	0	0	0	0	156	14.51	108.5	1.3	221.9	72.2	58.5	68.4	27.5	31	29.7	29.6	28.4	24.3	#NULL!	#NULL!	11	16	13	16	0	0	0	0	1
112	5	3	1	53	1	20	29.8821	2	1	3	1	75	50	58	1	31.8339	0	0	0	0	0	0	1	0	171	12.73	2258	48.1	#NULL!	137.5	77.4	#NULL!	33.3	28.3	30.5	26.6	27.3	#NULL!	#NULL!	#NULL!	13	11	14	11	1	0	1	0	1
113	6	3	1	57	1	25	149.609	5	1	1	1	57	18	33	1	29.2969	1	1	0	1	0	1	1	0	94	18.37	181	1.1	#NULL!	251.7	64.1	#NULL!	18.7	#NULL!	#NULL!	#NULL!	#NULL!	#NULL!	#NULL!	#NULL!	#NULL!	9	9	6	1	1	0	0	0
114	7	2	1	74	1	20	23.8569	4.8	0	90	1	85	53	63	1	25.0865	0	0	0	0	0	0	0	0	61	3.38	30860	85.3	88.3	12.2	83	158.6	26.5	24	23.4	25.8	18.7	20.9	#NULL!	10	11	8	#NULL!	#NULL!	0	0	0	0	1
115	5	1	1	63	1	20	43.477	2.1	#NULL!	#NULL!	0	80	50	60	1	22.4986	0	0	0	0	0	1	1	0	128	11.48	9053	88.9	333.2	20.9	38.3	28.7	28.3	22.5	23.9	24.7	19.7	19.3	#NULL!	#NULL!	8	#NULL!	9	#NULL!	0	0	0	0	1
116	6	3	1	89	1	20	65.8915	2.5	1	12	1	65	40	48	1	26.3465	1	1	0	1	0	0	0	1	150	9.7	1974	4.4	56.5	21.5	77	72.9	33.7	37.1	32.3	34.1	35	33.4	#NULL!	#NULL!	#NULL!	#NULL!	#NULL!	#NULL!	1	1	0	1	0
117	3	#NULL!	1	58	1	65	110.862	2	0	90	1	80	60	70	1	29.8776	0	0	0	0	0	0	1	0	135	10.54	252.6	9.8	36.3	9.3	53.4	56.9	35.8	33.2	36.4	31.3	34.5	35	#NULL!	#NULL!	#NULL!	#NULL!	#NULL!	#NULL!	0	0	0	0	0
118	4	0	1	61	1	20	64.9334	2.2	0	90	1	65	45	51	1	27.6817	0	0	0	0	0	1	1	0	146	24.72	5029	18.7	342.6	44.9	70.4	73	37.3	31.6	30.7	28.2	26	25.7	12	8	10	11	11	11	0	0	0	0	1
119	3	1	1	77	1	67	94.84	1	0	90	1	75	45	55	1	20.8325	0	0	0	0	0	0	0	0	153	8.67	5607	15.3	87.2	5.7	50.5	52.3	24.1	26.9	24.7	20.5	22.5	24.9	8	7	9	6	12	11	0	0	0	0	0
120	6	6	1	77	1	60	35.1512	6	1	1	1	81	55	63	0	27.3437	0	0	0	0	1	0	0	0	150	16.83	12112	49.5	#NULL!	57.6	44.8	#NULL!	16.8	#NULL!	#NULL!	#NULL!	#NULL!	#NULL!	#NULL!	21	#NULL!	#NULL!	#NULL!	#NULL!	0	0	0	0	1
121	4	2	1	75	1	35	70.7737	2.1	0	90	0	70	50	56	1	31.1419	0	0	0	0	0	0	1	0	122	15.35	481.3	2.8	#NULL!	36.9	120	#NULL!	39.5	40.3	37.1	#NULL!	#NULL!	#NULL!	#NULL!	#NULL!	#NULL!	#NULL!	#NULL!	#NULL!	0	0	0	0	0
122	2	#NULL!	0	53	0	25	103.646	2.4	0	90	1	86	55	70	1	25.9516	0	0	0	0	#NULL!	0	1	0	130	12.28	6585	224.3	123.9	86.7	48.2	56.4	24.3	#NULL!	#NULL!	#NULL!	#NULL!	23	17	14	17	10	14	17	0	1	0	0	1
123	5	#NULL!	1	70	1	40	54.6609	2.8	0	90	0	75	45	55	1	27.6817	1	1	0	1	0	1	1	0	145	19.57	2236	4.1	156.5	10.2	58.5	59.6	32.7	34.9	29.7	25.5	29.3	30.3	#NULL!	#NULL!	#NULL!	#NULL!	#NULL!	#NULL!	1	1	0	0	1
124	6	#NULL!	1	78	1	45	50.1031	8.4	0	90	1	75	45	55	1	25.4028	0	0	0	0	0	0	0	0	108	7.16	1289	18.5	85.5	50.6	19.5	60.2	12.8	28.2	31.8	28.7	28.9	18.2	#NULL!	#NULL!	#NULL!	#NULL!	#NULL!	#NULL!	0	0	1	0	0
125	1	0	0	71	1	55	70.9022	1	0	90	1	70	50	56	1	27.6817	0	0	0	0	0	0	1	0	170	9.76	130.8	3.4	150.5	7	55.7	63.9	31.8	34.6	32.3	#NULL!	#NULL!	34.4	#NULL!	#NULL!	#NULL!	#NULL!	#NULL!	#NULL!	0	0	1	1	1
126	3	2	0	73	1	45	90.0614	8.7	1	15	1	50	20	30	1	24.977	0	0	0	0	0	0	0	1	155	7.55	364.5	9	294.5	23.9	48.6	64.6	27.8	29	31.2	28	27.6	24.8	#NULL!	10	12	9	8	13	0	0	0	0	0
127	2	#NULL!	0	24	0	15	102.627	2.1	0	90	0	80	40	55	1	24.7405	0	0	0	0	0	0	1	0	173	9.41	7066	5	2.8	10.7	53.1	39.8	36	32	29.4	28.8	26.8	29.2	15	5	9	3	2	6	0	0	0	0	0
128	5	3	1	61	1	15	87.2766	4.2	1	5	0	50	35	40	1	26.8166	0	0	0	0	0	0	1	0	125	17.27	16551	234.3	359.3	15.3	48.8	82.2	22.9	21.6	20.6	21.6	20	17.2	9	9	9	10	8	7	0	0	0	0	1
129	3	1	1	56	1	40	112.431	3.1	0	90	0	70	50	56	1	22.0408	0	0	0	0	0	0	1	0	121	12.96	252.2	4.4	186.3	48.7	54.8	43.6	41.3	37.2	33	32	24.1	23	#NULL!	#NULL!	#NULL!	#NULL!	#NULL!	#NULL!	1	1	0	0	0
130	4	5	1	67	1	40	93.3764	8.2	1	1	1	60	40	45	1	26.1224	0	0	0	0	0	0	1	0	134	15.82	80.6	4.9	#NULL!	142.4	32.5	#NULL!	29.3	24.8	#NULL!	#NULL!	#NULL!	#NULL!	#NULL!	#NULL!	#NULL!	#NULL!	#NULL!	#NULL!	0	1	0	0	0
131	4	#NULL!	1	83	1	40	86.7952	2.4	1	13	1	80	55	63	0	25.3906	0	0	0	0	0	0	0	0	151	11.82	9716	44.7	124.1	50	90.3	83.5	22.2	22.6	23.9	22.3	26.8	24.5	11	9	13	12	7	4	0	0	0	0	0
132	6	2	1	70	1	30	48.0733	7.6	0	90	1	70	50	56	1	32.872	0	0	0	0	0	0	0	1	141	19.83	139.3	8.6	160.6	369.8	95	51.7	42	31	31.1	26.4	24.6	20.9	#NULL!	#NULL!	#NULL!	#NULL!	#NULL!	#NULL!	0	1	0	1	0
133	7	#NULL!	1	80	0	35	37.0438	10.2	1	1	1	70	50	56	1	28.3447	1	1	0	1	0	0	0	1	120	10.84	2088	2.2	#NULL!	52.4	60.2	#NULL!	17.5	17.7	#NULL!	#NULL!	#NULL!	#NULL!	#NULL!	#NULL!	#NULL!	#NULL!	#NULL!	#NULL!	1	1	0	0	1
134	5	1	1	69	1	35	73.8465	3.4	1	67	1	65	35	45	0	33.0579	1	1	1	1	0	1	0	0	133	24.44	1173	16.7	378.3	96.4	55.9	62.1	35.3	36.1	32	26.7	27.5	30.8	#NULL!	#NULL!	#NULL!	#NULL!	#NULL!	#NULL!	0	0	0	0	1
135	5	7	1	79	1	10	30.3704	1.6	1	0	1	#NULL!	#NULL!	#NULL!	1	24.4898	0	0	0	0	0	0	0	1	158	14.8	16547	7.5	#NULL!	29.3	68.2	#NULL!	28	#NULL!	#NULL!	#NULL!	#NULL!	#NULL!	#NULL!	#NULL!	#NULL!	#NULL!	#NULL!	#NULL!	0	0	0	0	#NULL!
136	8	4	1	80	1	20	31.4269	23.1	1	2	1	90	60	70	1	20.7612	1	1	0	1	0	1	0	0	108	10.1	265.9	1.3	#NULL!	128.6	62.8	#NULL!	33.5	22.2	23.9	23.5	19.3	#NULL!	#NULL!	#NULL!	4	#NULL!	#NULL!	#NULL!	0	0	0	0	1
137	2	#NULL!	0	67	1	20	100.285	1.7	0	90	0	85	50	67	1	23.5294	0	0	0	0	0	0	0	0	133	17.3	6668	87.1	255	28.4	154.1	163.9	20.9	21.7	28.5	27.9	28.9	23.1	#NULL!	#NULL!	11	10	#NULL!	2	1	0	0	0	1
138	2	2	0	71	1	40	61.2263	1.7	1	2	0	#NULL!	#NULL!	#NULL!	1	24.1672	1	1	0	1	0	0	1	0	107	13.6	6967	54.6	#NULL!	77.1	93.6	#NULL!	24.8	26.7	29	25.7	#NULL!	#NULL!	#NULL!	#NULL!	3	#NULL!	#NULL!	#NULL!	0	0	0	0	1
139	5	2	0	71	1	30	43.9989	3.7	1	7	0	88	60	69	1	27.7177	1	1	0	1	1	1	1	0	169	16.6	12300	42.1	350.2	36.4	68.7	76.3	29.7	29.8	29.7	27	25	18.9	#NULL!	#NULL!	#NULL!	#NULL!	#NULL!	#NULL!	1	0	0	0	1
140	3	0	0	72	1	45	60.0121	2.9	0	90	0	65	35	45	0	26.4463	1	1	0	1	0	0	0	1	152	16.3	626.1	8	87.4	18.2	91.3	95.2	31.6	31.4	31.2	33.2	34.3	37.3	#NULL!	#NULL!	#NULL!	#NULL!	#NULL!	#NULL!	1	0	0	0	0
141	5	4	1	61	1	25	82.2399	6.5	1	5	0	80	40	53	0	27.8852	0	0	0	0	0	0	0	0	138	9.3	589.9	4.5	470.6	35.9	55.2	91.9	29	29	26.4	24.2	23.3	21.6	#NULL!	#NULL!	#NULL!	13	#NULL!	#NULL!	0	0	0	0	0
142	5	#NULL!	1	73	0	20	69.9131	5.9	1	1	1	80	45	57	1	29.3878	1	1	0	1	1	1	0	0	112	14	2759	9.9	#NULL!	123.7	186.8	#NULL!	33.3	28.6	#NULL!	#NULL!	#NULL!	#NULL!	#NULL!	#NULL!	#NULL!	#NULL!	#NULL!	#NULL!	1	1	0	0	1
143	3	1	1	52	1	45	99.1786	3.9	0	90	0	110	80	90	1	28.3782	0	0	0	0	0	0	0	1	105	5.3	4838	74.7	48.2	101.3	110.9	75.8	23.5	20	17.5	17.3	18.5	19.8	#NULL!	#NULL!	#NULL!	#NULL!	#NULL!	#NULL!	0	0	0	0	0
144	5	2	1	77.6356	1	30	43.5153	1.6	0	90	0	67	43	51	1	22.6474	0	0	0	0	0	0	0	0	121	8.7	10252	1.8	161	24.6	67.2	39.9	38.7	30.4	27.2	26.6	22.1	20.5	6	#NULL!	5	7	3.5	6.5	0	1	0	0	1
145	3	1	1	61.7644	1	35	93.2519	0	0	90	0	85	50	38	0	33.0579	0	0	0	0	0	0	1	0	155	28.4	679.2	7.2	466.7	86.7	70.6	72.8	36.9	36.2	24.8	24.1	21	20.8	12	5	7.5	13.5	13	6	0	0	0	0	0
146	7	4	1	53.8219	1	20	40.8939	19.4	1	0	0	50	30	37	1	26.8274	1	1	0	1	0	0	0	0	141	20	570.5	2.9	#NULL!	19.5	21.2	#NULL!	10.6	#NULL!	#NULL!	#NULL!	#NULL!	#NULL!	#NULL!	#NULL!	#NULL!	#NULL!	#NULL!	#NULL!	1	0	1	0	#NULL!
147	6	2	1	66.8301	1	47	26.9194	2.4	1	30	1	80	40	53	0	31.2213	1	1	0	1	0	1	0	0	87	9.14	51353	132.9	95.8	6.4	93.5	69.4	34.1	28.6	25	29.6	23.5	22.4	#NULL!	7.5	14	#NULL!	19	15	1	1	0	1	0
148	8	5	1	68.6466	1	35	12.8586	14.2	1	1	1	100	55	69	1	24.7252	1	1	1	1	1	1	0	1	126	14	8718	23.5	#NULL!	152.3	39.3	#NULL!	12.7	15.9	#NULL!	#NULL!	#NULL!	#NULL!	#NULL!	#NULL!	#NULL!	#NULL!	#NULL!	#NULL!	1	1	0	0	#NULL!
149	5	#NULL!	1	58.1616	0	30	54.7994	2.4	0	90	0	75	50	58	1	25.9259	1	1	0	1	1	0	0	1	144	21	7357	18.3	104.4	4.99	76.2	73.6	31.4	25.3	25.2	21.9	22.6	29.2	11	7	11	7.5	4.5	2.5	1	1	0	0	0
150	4	2	1	80.5945	1	45	70.4287	2.7	0	90	0	70	40	50	0	31.8878	0	0	0	0	0	1	0	0	134	20.4	630.9	3.9	104.9	44.7	58	63	26.7	25.4	23.4	24.5	25.5	23.8	11	12	12	20	15	16	0	0	0	0	1
151	3	#NULL!	0	55.8548	0	12	56.486	3.5	0	90	0	80	50	60	0	30.4832	1	0	0	0	1	1	0	0	121	18.4	2661	13.2	169.6	16.2	40.5	51	16.8	27.8	16.9	22.2	21.1	21.9	15	10	6	8	5.5	9.5	1	0	1	0	1
152	6	6	1	64.8247	1	20	33.5503	7	1	1	1	50	20	30	1	27.7551	0	0	0	0	0	0	0	0	139	27.9	275.8	3.7	#NULL!	71.3	66.8	#NULL!	27.7	19.8	17.2	10.4	#NULL!	#NULL!	#NULL!	10	#NULL!	#NULL!	#NULL!	#NULL!	0	0	0	0	1
153	5	2	1	67.5644	1	35	74.5686	6.6	#NULL!	#NULL!	0	110	70	82	1	37.037	0	0	0	0	0	0	1	0	146	17.7	557.3	5.9	246.7	84.6	123.4	80.6	35.7	27.7	22.8	17.5	18	19.7	8.5	12	6	#NULL!	4.5	16	0	0	0	0	0
154	6	4	1	69.3288	1	25	44.5185	8.8	1	8	1	90	60	70	1	27.6817	0	0	0	0	0	1	1	0	154	13.05	5174	22.4	309.2	112.4	57	45.8	36.5	32.4	24.7	26.4	22.1	21.1	#NULL!	#NULL!	11	9	12	14	0	0	0	0	0
155	7	#NULL!	1	78.2795	0	18	35.2256	6.8	1	0	#NULL!	90	60	70	1	31.1791	1	1	0	1	1	0	0	1	118	12.2	14958	112.4	#NULL!	123.1	79.3	#NULL!	26.2	23	#NULL!	#NULL!	#NULL!	#NULL!	12	15	#NULL!	#NULL!	#NULL!	#NULL!	1	1	0	0	0
156	6	5	0	78.0274	1	45	29.1928	2	0	90	0	100	50	67	1	29.7609	1	1	1	1	0	1	0	0	174	11.7	16786	197.5	47	20.4	58	69.6	28.6	29.3	28.4	32.8	29.7	32.5	2.5	6.5	9	5	6.5	-5	1	0	1	0	0
157	5	#NULL!	1	74.5781	0	25	83.4497	5.6	1	2	0	70	30	43	0	27.6361	1	1	0	1	0	0	0	1	130	12.2	563.3	6.2	#NULL!	24.7	80.4	#NULL!	26	20.8	17.4	21.9	#NULL!	#NULL!	6	14	16	16	12	#NULL!	0	1	0	0	0
158	6	3	1	61.3397	1	19	34.852	6	1	22	0	80	60	66	1	24.2202	0	0	0	0	0	0	1	0	151	8.13	8076	3.6	188.6	81.6	52.9	43.1	34.2	24.2	26.5	22.5	22.2	21.9	16	6	12	5	9.5	4	0	1	0	0	1
159	4	#NULL!	1	78.9397	1	25	64.5309	1.6	0	90	0	100	55	70	1	27.6817	1	0	0	0	0	0	1	0	137	16.5	6726	42.8	284.3	20.3	88.9	67.6	27.9	26.3	20.1	22.6	22.7	20.7	#NULL!	17	18	16	15	18	0	0	0	0	1
160	#NULL!	#NULL!	0	41.1507	0	#NULL!	75.5093	5.8	0	90	0	80	60	67	1	24.2215	0	0	0	0	0	0	0	0	152	8.76	9360	4	5	1132.1	100.1	98.7	28.9	28.3	26.2	28.1	23.4	24.3	9	14	6	4	2	1	0	0	0	0	0
161	7	#NULL!	1	67.8082	1	35	11.4843	11.7	1	21	1	75	#NULL!	#NULL!	1	27.7744	0	0	0	0	0	1	1	0	149	27.34	31852	59.9	154	1330.8	173.6	240.1	28.1	25.6	24.5	23.3	20.6	24.1	19	16	12	12.5	16	19	#NULL!	#NULL!	#NULL!	#NULL!	0
162	6	5	1	68.9973	1	25	49.0488	12.1	1	22	1	70	40	50	0	31.2213	0	0	0	0	0	1	0	0	135	17.6	1198	6.3	302.5	43.6	70.8	50.8	28.9	22.8	24	17.8	19.7	15.3	9	9	13	12	12.5	14	0	1	0	1	1
163	6	1	1	66	1	35	48.9837	4.1	1	0	1	86	38	58	1	28.0816	0	0	0	0	0	1	1	0	134.4	15	3831	26.1	#NULL!	235.7	105.1	#NULL!	25.1	#NULL!	#NULL!	#NULL!	#NULL!	#NULL!	#NULL!	#NULL!	#NULL!	#NULL!	#NULL!	#NULL!	0	0	0	0	#NULL!
164	6	#NULL!	1	68	1	10	42.3267	6.1	1	0	0	71	54	62	1	20.7612	1	0	0	0	0	1	1	0	148.8	33.1	8485	75.1	#NULL!	83.3	87.7	#NULL!	15.1	#NULL!	#NULL!	#NULL!	#NULL!	#NULL!	15	#NULL!	#NULL!	#NULL!	#NULL!	#NULL!	1	1	0	0	#NULL!
165	5	4	0	88	1	45	34.4979	8.2	0	90	0	86	56	63	0	21.2585	0	0	0	0	0	0	0	1	126.4	18.4	8976	40.5	#NULL!	75.4	266.3	#NULL!	29.8	#NULL!	#NULL!	#NULL!	#NULL!	#NULL!	12	12	10	#NULL!	#NULL!	#NULL!	0	0	0	0	0
166	8	2	1	65	1	20	9.41098	4.4	1	0	1	73	50	58	0	29.7458	1	1	0	1	0	1	0	0	121	15.1	65542	42.2	#NULL!	14.1	89.6	#NULL!	29.9	#NULL!	#NULL!	#NULL!	#NULL!	#NULL!	14	#NULL!	#NULL!	#NULL!	#NULL!	#NULL!	1	0	0	0	1
167	#NULL!	0	1	50.0219	1	#NULL!	87.3009	0	0	90	0	80	40	53	0	22.4059	0	0	0	0	0	0	1	0	135	17.97	865.8	7	158.5	24.9	35.9	64.4	36	28.9	29.1	34.3	23.1	29.4	#NULL!	#NULL!	#NULL!	8	7	#NULL!	0	0	0	0	1
168	8	#NULL!	1	60	1	8	25.1357	5.1	1	9	1	70	54	59	0	27.3437	1	1	0	1	1	1	0	0	124	14.23	24021	27.3	76.7	174.7	64.3	68.1	33.1	30.9	#NULL!	37.6	29	29.7	12	#NULL!	#NULL!	#NULL!	#NULL!	#NULL!	1	1	1	1	0
169	3	#NULL!	1	71	1	58	85.4341	1.2	0	90	0	50	30	36	1	22.7732	1	1	0	1	#NULL!	0	0	1	148	4.46	510.9	5.3	45.4	20.4	37.5	42	29.7	23.3	32.2	21.9	32.1	37.8	#NULL!	#NULL!	#NULL!	#NULL!	#NULL!	#NULL!	1	0	0	0	1
170	4	3	0	74	1	28	83.8424	2.1	1	50	0	85	50	62	1	27.7177	1	1	0	1	0	0	0	1	135	15.95	#NULL!	#NULL!	258.7	21	40.9	32.3	42.9	44.3	39.1	31.7	34.3	31.7	#NULL!	#NULL!	10	10	#NULL!	6	1	0	1	0	1
171	6	2	1	79	1	15	41.5945	4	0	90	1	80	40	53	1	18.5901	0	0	0	0	0	0	0	0	137	12.73	31778	19.1	66.4	1003.3	127.6	72.4	32.9	32	30.1	27	29.2	27.9	10	#NULL!	10	#NULL!	#NULL!	#NULL!	0	0	0	0	#NULL!
172	#NULL!	1	0	43	1	#NULL!	45.4779	1.5	0	90	0	80	60	67	1	24.977	0	0	0	0	0	0	1	0	130	23.42	11623	242.2	#NULL!	7.1	41.2	#NULL!	26.4	#NULL!	#NULL!	#NULL!	#NULL!	#NULL!	#NULL!	#NULL!	#NULL!	#NULL!	#NULL!	#NULL!	0	0	0	0	1
173	4	1	0	62	1	30	52.1435	1.7	1	4	0	85	50	59	0	28.7268	1	1	0	1	1	1	0	0	81	8.97	1447	41	370.5	32.8	70.4	82.9	33.9	34.4	27.5	29.6	26.4	29.6	#NULL!	#NULL!	#NULL!	#NULL!	#NULL!	#NULL!	1	1	1	1	0
174	4	3	0	71	1	15	57.248	3.6	1	20	0	80	50	60	1	26.1224	0	0	0	0	0	0	0	0	135	18.51	3672	3.9	146	15.9	24.8	39.4	28.6	37	38.9	36.1	33.2	33.6	#NULL!	#NULL!	#NULL!	#NULL!	#NULL!	#NULL!	0	0	0	0	1
175	#NULL!	3	0	70.2466	1	#NULL!	17.6974	3	1	2	1	80	40	53	0	23.4375	0	0	0	0	0	1	0	0	92	12.1	15957	88.7	55.6	8.6	4.99	100.3	20.7	23.1	#NULL!	#NULL!	#NULL!	36.4	#NULL!	5	9	#NULL!	#NULL!	#NULL!	0	0	0	0	0
176	3	3	0	54.4795	0	25	15.7663	0.9	0	90	1	90	60	70	1	31.0204	0	0	0	0	0	0	0	0	116	9.6	14961	37.7	#NULL!	25.9	114.1	#NULL!	34.9	36.1	33	37.9	35.3	#NULL!	#NULL!	#NULL!	#NULL!	#NULL!	#NULL!	#NULL!	1	0	0	1	1
177	#NULL!	3	0	64.5315	1	#NULL!	44.8625	6.6	0	90	1	80	50	60	1	39.1837	1	0	0	0	0	0	0	0	129	6.6	225.9	3.6	158.3	79.5	59.7	56.3	38.1	40.1	40.1	37.4	36.8	38.1	18	18	14	15	13	14	1	0	1	1	1
178	5	#NULL!	1	88	0	60	22.0825	2.6	1	39	0	75	50	58	0	15.4006	0	0	0	0	0	0	0	0	80	7.7	43523	60.4	56.2	4.99	52.8	76.2	17.3	23	#NULL!	25	31	24.3	#NULL!	#NULL!	#NULL!	#NULL!	#NULL!	#NULL!	1	0	0	0	1
[truncated: 7 more columns]

## Sheet: Legend
pat	CardShockScore	IABP_II_SCORE	CONF_INC	AGE	ETIO_ACS	LVEF	eGFR_0h	Lactate_0h	Death90d	Days_alive_90d	OLIGURIA	INC_SYST	INC_DIAS	INC_MEAN	BD_SEX	BMI	HIST_CORON_ART_DIS	HIST_MI	HIST_CABG	HIST_MI_CABG	HIST_EF40	HIST_DM	HIST_SMOKER	HIST_EX_SMOKER	LAB_HB	LAB_LEUC	NTproBNP0h	CRP0h	CRP72h	ALAT0h	AFOS0h	AFOS72h	ALB0h	ALB12h	ALB24h	ALB36h	ALB48h	ALB72h	CVP0h	CVP12h	CVP24h	CVP36h	CVP48h	CVP72h	CON_MED_BB	CON_MED_ACE	CON_MED_ATR	CON_MED_CaCB	XRAY_LU_ODEM
Patient identifier number	CardShock risk sckore	IABP II SHOCK score	Confusion at baseline	Age (years)	ACS etiology of cardiogenic shock	Left ventricular ejection fraction at baseline	estimated glomerular filtration rate at baseline	lactate at baseline (mmol/l)	Vital status at 90 days	Time of death, days from baseline (90 = alive at 90 days)	Oliguria (< 0.5ml/kg/h over six hours) at baseline	Systolic blood pressure at study inclusion	Diastolic blood pressure at study inclusion	Mean arterial pressure at study inclusion	Male=1, female=0	Body mass index	Previous medical history of coronary artery disease	Previous medical history of myocardial infarction	Previous medical history of coronary artery bypass graft	Previous medical history of myocardial infarction or coronary artery bypass graft	Previous medical history of heart failure with reduced ejection fraction	Previous medical history of diabetes mellitus	Current smoker	Ex-smoker	Haemoglobin at baseline	Leucocytes at baseline	N-terminal prohormone of B-type natriuretic peptide at baseline	C-reactive protein at baseline	C-reactive protein at 72 hours	Alanine aminotransferase at baseline	Alkaline phosphatase at baseline	Alkaline phosphatase at 72h	Plasma albumin at baseline	Plasma albumin at 12h	Plasma albumin at 24h	Plasma albumin at 36h	Plasma albumin at 48h	Plasma albumin at 72h	Central venous pressure at baseline	Central venous pressure at 12h	Central venous pressure at 24h	Central venous pressure at 36h	Central venous pressure at 48h	Central venous pressure at 72h	Beta-blocker in use at admission	ACE inhibitor in use at admission	AT-receptor blocker in use at admission	Calcium channel blocker in use at admission	Lung oedema in chest X-ray at presentation
[truncated: 7 more columns]
